# Supplementary material for: Discriminating Mung Bean Origins Using Pattern Recognition Methods: A Comparative Study of Raman and NIR Spectroscopy
Source: Foods. 2025 Jan 1;14(1):89. doi: 10.3390/foods14010089 (PMC11719895; doi:10.3390/foods14010089)
Supplement: Supplementary file 1 [file foods-14-00089-s001.zip]

Archive with 1 entries (1 files):
- foods-3374807-supplementary.pdf
